# Supplementary material for: Preparation of Robust Superhydrophobic Surfaces Based on the Screen Printing Method
Source: Nanomaterials (Basel). 2026 Jan 8;16(2):86. doi: 10.3390/nano16020086 (PMC12844342; doi:10.3390/nano16020086)
Supplement: Supplementary file 1 [file nanomaterials-16-00086-s001.zip]

Archive with 1 entries (1 files):
- nanomaterials-4068461-supplementary.pdf
